# Supplementary material for: Molecular Data Reveal a Cryptic Diversity in the Genus Urotricha (Alveolata, Ciliophora, Prostomatida), a Key Player in Freshwater Lakes, With Remarks on Morphology, Food Preferences, and Distribution
Source: Front Microbiol. 2022 Feb 4;12:787290. doi: 10.3389/fmicb.2021.787290 (PMC8854374; doi:10.3389/fmicb.2021.787290)
Supplement: Supplementary Table 2 — Dataset information on the freshwater lakes used to investigate the distribution of Urotricha species under study. [file Table_2.XLSX]

## Sheet: Tabelle1
Country	Lake	Abbreviation	Reference
Austria	Ebersdorfer See	A021IEB	Boenigk J, Wodniok S, Bock C, Beisser D, Hempel C, Grossmann L, Lange A, Jensen M (2018) Geographic distance and mountain ranges structure freshwater protist communities on a European scalе. Metabarcoding and Metagenomics 2: e21519. https://doi.org/10.3897/mbmg.2.21519
Austria	Tuernitz	A022TU
Austria	Annateich	A031AN
Austria	Duerer See	A033DU
Austria	Bergsee	A041BE
Austria	Erlaufsee	A042ER
Austria	Obersee Lunz	A051OB
Austria	Lunzer See	A052LU
Austria	Wolfring Teich	A061WO
Austria	Pichlingersee	A062PI
Austria	Mondsee	A081MO
Austria	Wolfgangsee	A091WO
Austria	Hallstatt	A092HA
Austria	Gosausee Vorderer	A093GO
Austria	Obertrumer See	A101OB
Austria	Wallersee	A102WA
Austria	Fuschlsee	A103FU
Austria	Augstsee	A111AU
Austria	Altausseer See	A112AL
Austria	Huettensee	A122HU
Austria	Obersee	A123OB
Austria	Weissensee	A131WE
Austria	Ossiacher See	A132OS
Austria	Millstätter See	A151MI
Austria	Windebensee	A152WI
Austria	Brennersee	A211BR
Austria	Plansee	A242PL
Austria	Schwarzsee	A251SC
Austria	Silvretta	A261SI
Austria	Neusiedlersee	O252NE
Czech Republic	Cerne Jezoro	O283CE
France	Lac de Pierre Percée	S012PP
France	Réservoir de Charmes	S021CH
France	Réservoir de Panthier	S022PA
France	Grand Glareins Étang	S023GE
France	Lac du Bouchet	S031BU
France	Lac de Charpal	S032CP
France	Réservoir de Naussac	S033NA
France	Lac de Villefort	S041VF
France	Stausee bei Sénéchas	S042SE
France	Retenue de Vinça	S051VC
France	Lac des Bouillouses	S151BS
France	Barrage de Noubels	S162NO
France	Lac de Campauleil	S163CM
France	Lac de Matemale	S171MA
France	Lac d’Orédon	S221OR
France	Lac de Montbel	S251MO
France	Retenue de l’Estrade	S252ET
France	Lac du Tech	S261TE
France	Lac de Lourdes	S262LO
France	Lac de la Gimone	S263GM
France	Lac du Tondre	S271TO
France	Etang des Lévrys	S273LE
France	Retenue de Pincemaille genauer: Lac des Mousseaux (westseite)	S281PM
France	Étang de la Tour	S282TU
France	Lac d’Auzon-Temple	S291AT
France	Étang des Pâtis / übergehend in Grand Etang du Roi	S292GR
France	Lac du Chevril	Z121CH
France	Lac L'Ouillette	Z122OU
France	Lac de Grand Maison	Z141GM
France	Lac Verney	Z142VN
France	Lac du Laffrey	Z151LR
France	Piere Chatel	Z152PC
France	Lac de Notre-Dame de Commiers	Z153NC
France	Lac de Paladru	Z161PD
France	Lac de Annecy	Z163AC
Germany	Seehamer See	A071SE
Germany	Chiemsee	A072CH
Germany	Waginger See	A073WA
Germany	Kochelsee	A171KO
Germany	Waichensee	A172WA
Germany	Tegernsee	A241TE
Germany	Ammersee	A291AM
Germany	Eginger See	A301EG
Germany	Dreiburgensee	A302DR
Germany	Sankelmarker See	N121SA
Germany	Arenholzer See	N122AR
Germany	Großer Plöner See	N123PL
Germany	Neukloster See	N132NE
Germany	Stassower See	N133ST
Germany	Kummerower See	N141KU
Germany	Müritz	N142MU
Germany	Unterrucker See	N161UN
Germany	Großer Plessower See	N231PL
Germany	Bohnenländer See	N232BH
Germany	Kleßener See	N233KL
Germany	Zemminsee	N241ZE
Germany	Kossateich	N242KO
Germany	Senftenberger See	N242SE
Germany	Bergwitzsee	N251BE
Germany	Vollertsee	N252VO
Germany	Talsperre Kelbra	N253KE
Germany	Lütschetalsperre	N261LU
Germany	Jüchsen	N262JU
Germany	Wilder See	N263WI
Germany	Pfordter See	N271PF
Germany	Seeburger See	N272SB
Germany	Steinhuder Meer	N273ST
Germany	Heiliges Meer	N282HE
Germany	Rothsee	O261RO
Germany	Dechsendorferweiher	O302DE
Germany	Bostalsee	S011BO
Germany	Silbersee II	S112SI
Germany	Baldeneysee	S113BY
Germany	Meerfelder Maar	S301MM
Germany	Weinfelder Maar	S302WM
Germany	Oleftalsperre	S303OL
Germany	Rurtalsperre	S311RU
Germany	Obersee-Bodensee	Z011OB
Germany	Untersee-Bodensee	Z021UB
Germany	Schluchsee	Z282SU
Germany	See bei Bühl(Tümpel)	Z291BU
Germany	Schwarzenbachtalsperre	Z293SB
Germany	See bei Worms(Altrheinsee)	Z301WO
Germany	Laacher See	Z302LA
Germany	Wiesensee	Z311WN
Germany	Krombachtalsperre	Z312KB
Hungary	Nyekladhaza	O073NY
Hungary	Tisza-To	O221TI
Hungary	Kv1 Viztarolo	O223KV
Hungary	Szalka	O231SZ
Hungary	Plattensee	O241PL
Hungary	Velenci-To	O242VE
Italy	Lago di Cavazzo	A141CA
Italy	Lago di Garda	A181GA
Italy	Lago Ledro	A182LE
Italy	Gioveretto	A191GI
Italy	großer Seefeld-See	A201SE
Italy	Lago di Scandereno	Z041SD
Italy	Lago di Scanno	Z051SC
Italy	Lago di Montagna Spaccata	Z052MS
Italy	Lago di Castel San Vincenzo	Z053CV
Italy	Lago di Bolsena	Z061BO
Italy	Lago di Bilancino	Z062BI
Italy	Lago Sillara	Z071SI
Italy	Lago Verde	Z081VE
Italy	Lago Paduli	Z083PA
Italy	Lago di Candia	Z112CD
Italy	Lago Agnel	Z132AG
Italy	Lago Ceresole	Z133CS
Italy	Lago di Lugano	Z221LA
Italy	Lago di Como	Z222CM
Norway	Roldalvatsnet	N023RO
Norway	Skiftessjöen	N033SK
Norway	Strondafjorden	N041ST
Norway	Mjösa	N043MJ
Norway	Nordmesna	N051NO
Poland	Jezioro Miedwie	N162MI
Poland	Jezioro Piecnik	N163PI
Poland	Jastrowiesee	N171JS
Poland	Rychnowskie	N172RY
Poland	Jezioro Borzechowski	N173BO
Poland	Maly Jeziorak	N181JE
Poland	Jezioro Wulpirski	N182WU
Poland	Jezioro Duze Zninskie	N182ZN
Poland	Jezioro Lasinski	N183LA
Poland	Borownosee	N191BW
Poland	Jezioro Rgielskie	N193RG
Poland	Jezioro Slupeckie	N201SL
Poland	Jezioro Jeziorsko	N202JZ
Poland	Goluchowsee	N203GO
Poland	Jezioro Niepruszewskie	N211NI
Poland	Jezioro Wielkie	N212WI
Poland	Mietkowskie	O011MI
Poland	Bialy Kosciol	O012BI
Poland	Biestrzynik	O021BI
Poland	Turawa	O022TU
Poland	Zywiec	O031ZY
Poland	Czersztynskie	O051CO
Romania	Cincis Lacula	O101CI
Romania	Vidra Lacula	O102VI
Romania	Raura	O121RA
Romania	Sacel	O122SA
Romania	Bucura	O151Bu
Romania	Topolovatu Mare	O161TO
Romania	Gilau	O181GI
Romania	Baraj Dragan (Floroiu Lacul)	O201BA
Romania	Sarbi	O202SA
Slowakia	Orava	O032OR
Slowakia	Popradske Pleso	O053PO
Slowakia	Velke Hincove Pleso	O061VE
Slowakia	Strebske Pleso	O062ST
Slowakia	Palcmanska Masa	O072PA
Slowakia	Krolova	O251KR
Spain	Lago de Banyoles	S052BA
Spain	Laguna Altera	S081LA
Spain	Laguna Hondera	S082LH
Spain	Embalse de Canales	S091CA
Spain	Embalse de Béznar	S092BE
Spain	Laguna de las Aquas Verdes	S102LR
Spain	Embalse de Contreras	S112CO
Spain	Embalse de Arenós	S121AR
Spain	Embalse de Sitjar	S122SJ
Spain	Pantano de Sant Ponç	S141SP
Spain	Embalse de la Baells	S142BL
Spain	Embalse de Utxesa	S191UT
Spain	Embalse de Barasona	S192BR
Spain	Embalse de Mediano	S193ME
Spain	Embalse de Pondiellas	S201PO
Spain	Ibón de Baños/ Balneario de Panticosa	S211BN
Spain	Embalse de Lunuza	S212LU
Spain	Embalse de Senet	S231SN
Spain	Embalse de Escales	S232ES
Spain	Pantano de Talam	S233TA
Sweden	Järnsjön	N072JA
Sweden	Vänern	N073VR
Sweden	Vättern	N083VE
Sweden	Hjortsjön	N091HO
Sweden	Ballingsiövssjön	N101BA
Sweden	Östra Ringsjön	N102RI
Sweden	Yddingesjön	N103YD
Switzerland	Gigerwaldsee	A271GI
Switzerland	Walensee	A272WA
Switzerland	Kloentalersee	A281KL
Switzerland	Genfer See	Z171GF
Switzerland	Lac de Neuchatel	Z172NC
Switzerland	Vierwaldstätter See	Z191VW
Switzerland	Arnisee	Z192AS
Switzerland	Schwärziseeli	Z201LI
Austria	Brennersee_V4		Filker S, Sommaruga R, Vila I & Stoeck T (2016) Microbial eukaryote plankton communities of high-mountain lakes from three different continents exhibit strong biogeographic patterns. Molecular Ecology 25: 2286-2301, doi:10.1111/mec.13633
Austria	Drachensee_V4
Austria	Gossenköllesee_V4
Austria	Lansersee_V4
Austria	Mutterbergersee_V4
Austria	Rossau Baggersee_V4
Austria	Oberer Plenderlessee_V4
Austria	Obernbergsee_V4
Austria	Schwarzsee ob Sölden_V4
Austria	Seebensee_V4
Austria	Seefeld Wildsee_V4
Chile	Cotacotani_V4
Chile	Piacota_V4
Chile	Chungara_V4
Ethiopia	Koromi_V4
Ethiopia	Hara-Laki_V4
Ethiopia	Kidney_V4
Ethiopia	Dimtu_V4
Ethiopia	Kuware_V4
Ethiopia	Hara-Lukas_V4
Ethiopia	Central_V4
Ethiopia	Crane_V4
Ethiopia	Garba_V4
Ethiopia	Lakota_V4
Ethiopia	Togona_V4
Austria	Faselfad_V4		Kammerlander B, Breiner HW, Filker S, Sommaruga R, Sonntag B & Stoeck T (2015) High diversity of protistan and fungal plankton communities in remote high mountain lakes in the European Alps and the Himalaya mountains. FEMS Microbiology Ecology 91: fiv010, doi: 10.1093/femsec/fiv010
Nepal	Himalaya 5_V4
Nepal	Himalaya 15_V4
Germany	Alatsee		Oikonomou A, Filker S, Breiner HW & Stoeck T (2015) Protistan diversity in a permanently stratified meromictic lake (Lake Alatsee, SW Germany). Environmental Microbiology 17: 2144-2157, doi: 10/1111/1462-2920.12666
Austria	Piburgsee_V4		Stoeck T, Breiner HW, Filker S, Ostermaier V, Kammerlander B & Sonntag B (2014) A morphogenetic survey on ciliate plankton from a mountain lake pinpoints the necessity of lineage-specific barcode markers in microbial ecology. Environmental Microbiology 16: 430-444, doi: 10.1111/1462-2920.12194
Iceland	Hellisheiðarvirkjun		unpublished data
Iceland	Hveragaerdi
Iceland	Krysuvik
