# Supplementary material for: Molecular Data Reveal a Cryptic Diversity in the Genus Urotricha (Alveolata, Ciliophora, Prostomatida), a Key Player in Freshwater Lakes, With Remarks on Morphology, Food Preferences, and Distribution
Source: Front Microbiol. 2022 Feb 4;12:787290. doi: 10.3389/fmicb.2021.787290 (PMC8854374; doi:10.3389/fmicb.2021.787290)
Supplement: Supplementary Table 3 — Occurrence information (presence/absence) of Urotricha species in the investigated lakes. x indicates presence, 0 indicates absence, _V4 indicates when V4 barcode markers were used to screen the dataset. Unless indicated otherwise, only V9 barcode markers were used for the search. [file Table_3.XLSX]

## Sheet: Tabelle1
Country	Lake	Abbreviation	U. agilis	U. castalia_LM	U. castalia_LZ	U. furcata	U. pseudofurcata	LC424401_Halodinium	KY980324_Plagiocampa
Austria	Ebersdorfer See	A021IEB	0	x	0	x	x	0	0
Austria	Tuernitz	A022TU	0	x	0	0	0	0	0
Austria	Annateich	A031AN	0	x	0	x	x	0	0
Austria	Duerer See	A033DU	0	0	0	0	0	0	0
Austria	Bergsee	A041BE	x	0	0	x	x	0	0
Austria	Erlaufsee	A042ER	0	0	0	0	0	0	0
Austria	Obersee Lunz	A051OB	x	0	0	x	x	0	0
Austria	Lunzer See	A052LU	x	x	0	x	x	0	0
Austria	Wolfring Teich	A061WO	x	x	0	x	x	0	0
Austria	Pichlingersee	A062PI	x	x	0	x	x	0	0
Austria	Mondsee	A081MO	0	0	0	0	0	0	0
Austria	Wolfgangsee	A091WO	x	x	0	x	x	0	0
Austria	Hallstatt	A092HA	x	x	0	0	0	0	0
Austria	Gosausee Vorderer	A093GO	0	0	0	0	0	0	0
Austria	Obertrumer See	A101OB	x	0	0	0	0	0	0
Austria	Wallersee	A102WA	0	x	0	x	x	0	0
Austria	Fuschlsee	A103FU	0	x	0	0	0	0	0
Austria	Augstsee	A111AU	x	x	0	0	0	0	0
Austria	Altausseer See	A112AL	0	x	x	x	x	0	0
Austria	Huettensee	A122HU	x	0	0	0	0	0	0
Austria	Obersee	A123OB	0	0	0	0	0	0	0
Austria	Weissensee	A131WE	0	0	x	0	0	0	0
Austria	Ossiacher See	A132OS	x	x	0	x	x	0	0
Austria	Millstätter See	A151MI	0	x	0	0	0	0	0
Austria	Windebensee	A152WI	0	x	0	x	x	0	0
Austria	Brennersee	A211BR	0	x	0	x	x	0	0
Austria	Plansee	A242PL	x	0	0	0	0	0	0
Austria	Schwarzsee	A251SC	0	0	0	0	0	0	0
Austria	Silvretta	A261SI	0	0	0	0	0	0	0
Austria	Neusiedlersee	O252NE	0	0	0	0	0	0	0
Austria	Brennersee_V4		x	x	x	x	x	0	0
Austria	Drachensee_V4		0	0	0	x	x	0	0
Austria	Faselfad_V4		0	0	0	0	0	0	0
Austria	Gossenköllesee_V4		0	0	0	0	0	0	0
Austria	Lansersee_V4		0	x	x	x	x	0	0
Austria	Mutterbergersee_V4		x	0	0	0	0	0	0
Austria	Rossau Baggersee_V4		x	x	x	x	x	0	0
Austria	Oberer Plenderlessee_V4		0	0	0	0	0	0	0
Austria	Obernbergsee_V4		0	x	x	x	x	0	0
Austria	Piburgsee_V4		x	x	x	x	x	0	0
Austria	Schwarzsee ob Sölden_V4		x	0	0	0	0	0	0
Austria	Seebensee_V4		0	0	0	x	x	0	0
Austria	Seefeld Wildsee_V4		x	x	x	x	x	0	0
Chile	Cotacotani_V4		0	x	x	x	x	0	0
Chile	Piacota_V4		0	0	0	0	0	0	0
Chile	Chungara_V4		0	0	0	0	0	0	0
Czech Republic	Cerne Jezoro	O283CE	0	0	0	0	0	0	0
Ethiopia	Koromi_V4		x	0	0	0	0	0	0
Ethiopia	Hara-Laki_V4		0	0	0	0	0	0	0
Ethiopia	Kidney_V4		0	0	0	0	0	0	0
Ethiopia	Dimtu_V4		0	0	0	0	0	0	0
Ethiopia	Kuware_V4		0	0	0	0	0	0	0
Ethiopia	Hara-Lukas_V4		x	0	0	0	0	0	0
Ethiopia	Central_V4		0	0	0	0	0	0	0
Ethiopia	Crane_V4		x	0	0	0	0	0	0
Ethiopia	Garba_V4		0	0	0	x	x	0	0
Ethiopia	Lakota_V4		0	0	0	0	0	0	0
Ethiopia	Togona_V4		x	0	0	0	0	0	0
France	Lac de Pierre Percée	S012PP	0	0	0	0	0	0	0
France	Réservoir de Charmes	S021CH	0	0	0	x	x	0	0
France	Réservoir de Panthier	S022PA	0	x	0	x	x	x	0
France	Grand Glareins Étang	S023GE	0	0	0	0	0	0	0
France	Lac du Bouchet	S031BU	0	x	0	0	0	0	0
France	Lac de Charpal	S032CP	0	0	0	0	0	0	0
France	Réservoir de Naussac	S033NA	x	0	0	0	0	0	0
France	Lac de Villefort	S041VF	x	0	0	x	x	0	0
France	Stausee bei Sénéchas	S042SE	0	x	0	0	0	0	0
France	Retenue de Vinça	S051VC	0	x	0	x	x	x	0
France	Lac des Bouillouses	S151BS	0	x	0	x	x	0	0
France	Barrage de Noubels	S162NO	x	x	0	x	x	0	0
France	Lac de Campauleil	S163CM	0	x	x	x	x	0	0
France	Lac de Matemale	S171MA	0	x	0	x	x	0	0
France	Lac d’Orédon	S221OR	x	x	0	0	0	0	0
France	Lac de Montbel	S251MO	0	x	x	x	x	0	0
France	Retenue de l’Estrade	S252ET	0	x	0	x	x	0	0
France	Lac du Tech	S261TE	x	x	x	x	x	0	0
France	Lac de Lourdes	S262LO	0	0	0	x	x	0	0
France	Lac de la Gimone	S263GM	0	x	0	x	x	x	0
France	Lac du Tondre	S271TO	0	0	0	x	x	0	0
France	Etang des Lévrys	S273LE	0	0	0	0	0	0	0
France	Retenue de Pincemaille genauer: Lac des Mousseaux (westseite)	S281PM	0	0	0	x	x	0	0
France	Étang de la Tour	S282TU	0	x	0	x	x	0	0
France	Lac d’Auzon-Temple	S291AT	0	0	0	x	x	0	0
France	Étang des Pâtis / übergehend in Grand Etang du Roi	S292GR	0	0	0	0	0	0	0
France	Lac du Chevril	Z121CH	0	0	0	0	0	0	0
France	Lac L'Ouillette	Z122OU	0	0	0	0	0	0	0
France	Lac de Grand Maison	Z141GM	0	0	0	0	0	0	0
France	Lac Verney	Z142VN	x	x	0	0	0	0	0
France	Lac du Laffrey	Z151LR	0	x	0	x	x	0	0
France	Piere Chatel	Z152PC	0	x	0	x	x	0	0
France	Lac de Notre-Dame de Commiers	Z153NC	0	x	0	0	0	0	0
France	Lac de Paladru	Z161PD	0	0	0	0	0	0	0
France	Lac de Annecy	Z163AC	x	x	0	x	x	0	0
Germany	Seehamer See	A071SE	0	0	x	x	x	0	0
Germany	Chiemsee	A072CH	0	0	0	0	0	0	0
Germany	Waginger See	A073WA	0	0	0	x	x	0	0
Germany	Kochelsee	A171KO	x	x	0	x	x	0	0
Germany	Waichensee	A172WA	0	x	0	x	x	0	0
Germany	Tegernsee	A241TE	0	x	x	x	x	x	0
Germany	Ammersee	A291AM	0	0	0	x	x	0	0
Germany	Eginger See	A301EG	0	0	0	x	x	0	0
Germany	Dreiburgensee	A302DR	0	0	0	0	0	0	0
Germany	Sankelmarker See	N121SA	0	0	0	x	x	0	0
Germany	Arenholzer See	N122AR	x	x	0	x	x	0	0
Germany	Großer Plöner See	N123PL	0	0	0	0	0	0	0
Germany	Neukloster See	N132NE	x	x	0	x	x	0	0
Germany	Stassower See	N133ST	0	0	0	0	0	0	0
Germany	Kummerower See	N141KU	x	0	0	x	x	0	0
Germany	Müritz	N142MU	x	x	0	x	x	0	0
Germany	Unterrucker See	N161UN	x	0	0	0	0	0	0
Germany	Großer Plessower See	N231PL	x	0	0	x	x	0	0
Germany	Bohnenländer See	N232BH	0	0	0	0	0	0	0
Germany	Kleßener See	N233KL	0	0	0	x	x	0	0
Germany	Zemminsee	N241ZE	0	x	0	x	x	0	0
Germany	Kossateich	N242KO	0	x	0	x	x	0	0
Germany	Senftenberger See	N242SE	x	0	0	x	x	0	0
Germany	Bergwitzsee	N251BE	0	0	0	x	x	0	0
Germany	Vollertsee	N252VO	0	0	0	0	0	0	0
Germany	Talsperre Kelbra	N253KE	0	0	0	0	0	0	0
Germany	Lütschetalsperre	N261LU	0	0	0	0	0	0	0
Germany	Jüchsen	N262JU	0	0	0	0	0	0	0
Germany	Wilder See	N263WI	0	0	0	x	x	0	0
Germany	Pfordter See	N271PF	0	0	0	0	0	0	0
Germany	Seeburger See	N272SB	0	0	0	x	x	0	0
Germany	Steinhuder Meer	N273ST	0	0	0	x	x	0	0
Germany	Heiliges Meer	N282HE	0	x	0	0	0	0	0
Germany	Rothsee	O261RO	0	0	0	x	x	0	0
Germany	Dechsendorferweiher	O302DE	0	0	0	x	x	0	0
Germany	Bostalsee	S011BO	0	0	0	x	x	0	0
Germany	Silbersee II	S112SI	0	x	x	x	x	0	0
Germany	Baldeneysee	S113BY	0	0	0	0	0	0	0
Germany	Meerfelder Maar	S301MM	x	0	0	x	x	0	0
Germany	Weinfelder Maar	S302WM	0	0	0	x	x	0	0
Germany	Oleftalsperre	S303OL	x	x	0	x	x	0	0
Germany	Rurtalsperre	S311RU	x	x	0	0	0	0	0
Germany	Obersee-Bodensee	Z011OB	x	x	x	x	x	0	0
Germany	Untersee-Bodensee	Z021UB	x	0	0	x	x	0	0
Germany	Schluchsee	Z282SU	x	x	x	x	x	0	0
Germany	See bei Bühl(Tümpel)	Z291BU	0	x	0	x	x	0	0
Germany	Schwarzenbachtalsperre	Z293SB	x	x	0	x	x	0	0
Germany	See bei Worms(Altrheinsee)	Z301WO	0	0	0	x	x	x	0
Germany	Laacher See	Z302LA	0	0	0	0	0	0	0
Germany	Wiesensee	Z311WN	0	0	0	0	0	0	0
Germany	Krombachtalsperre	Z312KB	0	x	0	x	x	x	0
Germany	Alatsee		x	x	x	x	x	x	0
Hungary	Nyekladhaza	O073NY	x	0	0	0	0	0	0
Hungary	Tisza-To	O221TI	0	0	0	0	0	0	0
Hungary	Kv1 Viztarolo	O223KV	0	x	0	x	x	x	0
Hungary	Szalka	O231SZ	0	0	0	0	0	0	0
Hungary	Plattensee	O241PL	0	0	0	0	0	0	0
Hungary	Velenci-To	O242VE	0	0	0	0	0	0	0
Iceland	Hellisheiðarvirkjun		0	x	x	x	x	0	0
Iceland	Hveragaerdi		0	x	0	x	x	0	0
Iceland	Krysuvik		0	x	0	x	x	0	0
Italy	Lago di Cavazzo	A141CA	0	0	x	x	x	0	0
Italy	Lago di Garda	A181GA	0	0	0	x	x	0	0
Italy	Lago Ledro	A182LE	0	x	x	x	x	0	0
Italy	Gioveretto	A191GI	0	0	0	0	0	0	0
Italy	großer Seefeld-See	A201SE	0	0	0	0	0	0	0
Italy	Lago di Scandereno	Z041SD	0	0	0	0	0	0	0
Italy	Lago di Scanno	Z051SC	x	x	0	0	0	0	0
Italy	Lago di Montagna Spaccata	Z052MS	0	0	0	0	0	0	0
Italy	Lago di Castel San Vincenzo	Z053CV	0	x	0	x	x	0	0
Italy	Lago di Bolsena	Z061BO	0	0	0	x	x	0	0
Italy	Lago di Bilancino	Z062BI	0	0	0	x	x	0	0
Italy	Lago Sillara	Z071SI	0	0	0	0	0	0	0
Italy	Lago Verde	Z081VE	0	0	0	0	0	0	0
Italy	Lago Paduli	Z083PA	0	x	0	x	x	x	0
Italy	Lago di Candia	Z112CD	0	0	0	0	0	0	0
Italy	Lago Agnel	Z132AG	0	x	0	0	0	0	0
Italy	Lago Ceresole	Z133CS	0	x	0	0	0	0	0
Italy	Lago di Lugano	Z221LA	0	0	0	0	0	0	0
Italy	Lago di Como	Z222CM	0	0	x	x	x	0	0
Nepal	Himalaya 5_V4		0	x	x	0	0	0	0
Nepal	Himalaya 15_V4		x	x	x	0	0	0	0
Norway	Roldalvatsnet	N023RO	0	0	0	x	x	0	0
Norway	Skiftessjöen	N033SK	0	0	0	x	x	0	0
Norway	Strondafjorden	N041ST	x	x	0	x	x	0	0
Norway	Mjösa	N043MJ	x	0	0	0	0	0	0
Norway	Nordmesna	N051NO	0	0	0	x	x	0	0
Poland	Jezioro Miedwie	N162MI	0	x	0	x	x	0	0
Poland	Jezioro Piecnik	N163PI	0	x	0	x	x	0	0
Poland	Jastrowiesee	N171JS	0	0	0	0	0	0	0
Poland	Rychnowskie	N172RY	x	x	x	x	x	0	0
Poland	Jezioro Borzechowski	N173BO	0	0	0	0	0	0	0
Poland	Maly Jeziorak	N181JE	x	x	0	x	x	0	0
Poland	Jezioro Wulpirski	N182WU	0	0	0	x	x	0	0
Poland	Jezioro Duze Zninskie	N182ZN	0	0	0	x	x	0	0
Poland	Jezioro Lasinski	N183LA	x	0	0	x	x	x	0
Poland	Borownosee	N191BW	x	x	0	0	0	0	0
Poland	Jezioro Rgielskie	N193RG	x	x	0	x	x	0	0
Poland	Jezioro Slupeckie	N201SL	0	x	0	x	x	0	0
Poland	Jezioro Jeziorsko	N202JZ	0	0	0	x	x	0	0
Poland	Goluchowsee	N203GO	x	0	0	x	x	0	0
Poland	Jezioro Niepruszewskie	N211NI	0	0	0	0	0	0	0
Poland	Jezioro Wielkie	N212WI	0	0	0	0	0	0	0
Poland	Mietkowskie	O011MI	0	0	0	0	0	0	0
Poland	Bialy Kosciol	O012BI	0	0	0	x	x	0	0
Poland	Biestrzynik	O021BI	0	x	0	x	x	0	0
Poland	Turawa	O022TU	0	0	0	0	0	0	0
Poland	Zywiec	O031ZY	0	x	0	x	x	x	0
Poland	Czersztynskie	O051CO	0	x	0	x	x	x	0
Romania	Cincis Lacula	O101CI	0	x	0	0	0	0	0
Romania	Vidra Lacula	O102VI	x	0	0	0	0	0	0
Romania	Raura	O121RA	0	0	0	0	0	0	0
Romania	Sacel	O122SA	0	0	0	x	x	0	0
Romania	Bucura	O151Bu	0	0	0	0	0	0	0
Romania	Topolovatu Mare	O161TO	0	0	0	0	0	0	0
Romania	Gilau	O181GI	0	x	0	x	x	0	0
Romania	Baraj Dragan (Floroiu Lacul)	O201BA	0	x	0	0	0	0	0
Romania	Sarbi	O202SA	0	0	0	0	0	0	0
Slowakia	Orava	O032OR	0	x	0	x	x	x	0
Slowakia	Popradske Pleso	O053PO	0	0	0	0	0	0	0
Slowakia	Velke Hincove Pleso	O061VE	0	0	0	0	0	0	0
Slowakia	Strebske Pleso	O062ST	0	0	0	0	0	0	0
Slowakia	Palcmanska Masa	O072PA	0	x	0	x	x	0	0
Slowakia	Krolova	O251KR	0	x	0	0	0	0	0
Spain	Lago de Banyoles	S052BA	0	0	0	0	0	0	0
Spain	Laguna Altera	S081LA	0	0	0	0	0	0	0
Spain	Laguna Hondera	S082LH	0	0	0	0	0	0	0
Spain	Embalse de Canales	S091CA	0	x	x	x	x	x	0
Spain	Embalse de Béznar	S092BE	0	0	x	x	x	0	0
Spain	Laguna de las Aquas Verdes	S102LR	0	0	0	0	0	0	0
Spain	Embalse de Contreras	S112CO	0	x	0	x	x	0	0
Spain	Embalse de Arenós	S121AR	0	0	x	x	x	0	0
Spain	Embalse de Sitjar	S122SJ	0	0	x	0	0	0	0
Spain	Pantano de Sant Ponç	S141SP	0	x	0	0	0	0	0
Spain	Embalse de la Baells	S142BL	0	0	0	x	x	0	0
Spain	Embalse de Utxesa	S191UT	0	0	0	0	0	0	0
Spain	Embalse de Barasona	S192BR	0	x	0	0	0	0	0
Spain	Embalse de Mediano	S193ME	0	0	0	0	0	0	0
Spain	Embalse de Pondiellas	S201PO	0	x	0	0	0	0	0
Spain	Ibón de Baños/ Balneario de Panticosa	S211BN	x	x	0	0	0	0	0
Spain	Embalse de Lunuza	S212LU	0	0	0	0	0	0	0
Spain	Embalse de Senet	S231SN	0	x	x	0	0	0	0
Spain	Embalse de Escales	S232ES	0	0	0	0	0	0	0
Spain	Pantano de Talam	S233TA	x	0	0	0	0	0	0
Sweden	Järnsjön	N072JA	x	x	0	x	x	0	0
Sweden	Vänern	N073VR	x	0	0	x	x	0	0
Sweden	Vättern	N083VE	x	x	0	x	x	0	0
Sweden	Hjortsjön	N091HO	0	x	0	x	x	0	0
Sweden	Ballingsiövssjön	N101BA	x	0	0	x	x	0	0
Sweden	Östra Ringsjön	N102RI	0	x	0	x	x	0	0
Sweden	Yddingesjön	N103YD	0	0	0	0	0	0	0
Switzerland	Gigerwaldsee	A271GI	0	0	0	0	0	0	0
Switzerland	Walensee	A272WA	x	x	0	x	x	0	0
Switzerland	Kloentalersee	A281KL	0	x	0	0	0	0	0
Switzerland	Genfer See	Z171GF	0	0	0	0	0	0	0
Switzerland	Lac de Neuchatel	Z172NC	0	x	0	0	0	0	0
Switzerland	Vierwaldstätter See	Z191VW	0	0	x	0	0	0	0
Switzerland	Arnisee	Z192AS	0	x	0	0	0	0	0
Switzerland	Schwärziseeli	Z201LI	0	0	0	x	x	0	0
