# Supplementary material for: Molecular Data Reveal a Cryptic Diversity in the Genus Urotricha (Alveolata, Ciliophora, Prostomatida), a Key Player in Freshwater Lakes, With Remarks on Morphology, Food Preferences, and Distribution
Source: Front Microbiol. 2022 Feb 4;12:787290. doi: 10.3389/fmicb.2021.787290 (PMC8854374; doi:10.3389/fmicb.2021.787290)
Supplement: Supplementary Table 5 — Multiple linear regression models of the relationship of U. agilis and U. furcata/U. pseudofurcata abundances to environmental factors. Letter b refers to a regression coefficient. [file Table_5.XLSX]

## Sheet: Tabelle1
	model term	b (reg. coefficient)	SE(b)	t	p
U. agilis	Na2+	-25.98	9.5	-2.7	0.008
	DOC	20.97	10.8	2	0.055
	conductivity	30.87	9.9	3.1	0.002
	SO42-	-13.48	9	-1.5	0.137
U. furcata/ pseudofurcata	DP	40.1	14.6	2.7	0.008
	H+	32.2	8.7	3.7	0.0004
	DOC	-36.2	17.5	-2.1	0.04
	Ca2+	37.7	10.9	3.5	0.001
	altitude	25.2	12.3	2.1	0.04
	DRSi	-27.7	12	-2.3	0.024
	TP	44279	15.3	1.6	0.116
